# Supplementary material for: Indica and Japonica Crosses Resulting in Linkage Block and Recombination Suppression on Rice Chromosome 12
Source: PLoS One. 2012 Aug 17;7(8):e43066. doi: 10.1371/journal.pone.0043066 (PMC3422337; doi:10.1371/journal.pone.0043066)
Supplement: Table S2 — Mapping profile for Early Katy mapping population for JoinMap. (XLS) [file pone.0043066.s002.xls]

## Sheet: Sheet1
Name of each line of RU9101001 (Early) and Katy	RM1300	RM463	RM511	RM7102	RM1337	RM27941	RM27940	Pita	RM27933	OSM91	OSM89	RM7003	RM5746	RM247	RM19	RM3483
2	b	a	b	b	b	b	b	b	b	b	b	b	b	b	b	b
3	a	a	a	a	a	a	a	a	a	a	a	a	a	-	a	b
4	b	b	a	a	a	a	a	a	a	a	a	a	a	a	a	a
5	b	b	b	b	b	b	b	b	b	b	b	b	b	b	b	b
6	b	b	b	b	b	b	b	b	b	b	b	b	b	b	b	b
7	a	a	b	b	b	b	b	b	b	b	b	b	b	b	b	b
8	b	b	b	b	b	b	b	b	b	b	b	b	b	b	a	a
9	b	b	b	b	b	b	-	b	b	b	b	b	b	b	b	b
10	a	a	a	a	a	a	a	a	a	a	a	a	a	b	b	b
11	b	b	b	b	b	b	b	b	b	b	b	b	b	b	b	b
12	a	b	b	b	b	b	b	b	b	b	b	b	b	b	b	b
13	a	a	a	a	a	a	a	a	a	a	a	a	a	a	b	b
14	b	a	a	a	a	a	a	a	a	a	b	b	b	b	b	b
15	b	h	b	b	b	b	b	b	b	b	b	b	b	b	b	b
16	-	b	-	b	b	b	b	b	-	b	b	b	b	b	a	a
17	b	b	b	b	b	b	b	b	b	b	b	b	b	b	b	b
20	a	b	b	b	b	b	b	b	b	b	b	b	b	b	b	b
21	b	b	a	a	a	a	a	a	a	a	a	a	a	a	b	b
22	b	b	b	b	b	b	b	b	b	b	b	b	b	b	b	a
23	b	b	a	a	a	a	a	a	a	a	a	a	a	b	b	b
24	b	b	b	b	b	b	b	b	b	b	b	b	b	b	b	b
25	a	a	b	b	b	b	b	b	b	b	a	a	b	b	b	b
26	a	a	b	b	b	b	b	b	b	b	b	b	b	b	b	b
27	b	a	a	a	a	a	a	a	a	a	a	a	a	h	a	a
28	a	b	b	b	b	b	b	b	b	b	b	b	b	b	b	b
30	b	b	b	b	b	b	b	b	b	b	b	b	b	b	b	b
31	b	b	b	b	b	b	b	b	b	b	b	b	b	b	b	b
32	b	b	a	a	a	a	a	a	a	a	a	a	a	a	b	b
33	b	b	b	b	b	b	b	b	b	b	b	b	b	b	b	b
34	b	b	b	b	b	b	b	b	b	b	b	b	b	h	a	a
35	a	a	a	a	a	a	a	a	a	a	a	a	a	a	b	b
36	b	b	b	b	b	b	b	b	b	b	b	b	b	b	b	b
37	b	a	b	b	b	b	-	b	b	b	b	b	b	b	a	a
38	a	b	-	a	a	a	a	a	a	a	a	a	a	b	b	b
39	b	b	b	b	b	b	b	b	b	a	a	a	a	a	a	a
40	h	a	a	b	b	b	b	b	b	b	-	b	b	b	b	b
41	b	b	a	b	b	b	b	b	b	b	b	b	b	b	b	b
42	a	b	b	b	b	b	b	b	b	b	b	a	a	a	a	a
43	a	b	b	a	a	a	a	a	a	a	a	a	a	a	a	a
44	b	a	a	a	a	a	a	a	a	a	b	a	a	a	b	b
46	b	b	b	b	b	b	b	b	b	b	b	b	b	b	b	b
47	b	b	a	a	a	a	a	a	a	a	a	b	b	b	a	a
48	h	b	a	a	a	a	a	a	a	a	a	a	a	a	b	b
49	b	a	b	b	b	b	b	b	b	b	b	b	b	b	b	b
50	b	a	a	a	a	a	a	a	a	a	a	a	b	b	h	b
51	a	b	a	a	a	a	a	a	a	a	a	a	a	a	a	a
52	b	b	b	a	a	a	a	a	a	a	a	a	a	h	b	b
53	b	b	b	a	a	a	a	a	a	a	a	a	a	h	a	a
54	b	b	b	a	a	a	a	a	a	a	a	a	a	a	b	b
56	a	b	b	b	b	b	b	b	b	b	b	b	b	a	b	b
57	b	b	b	-	b	b	b	b	b	b	b	b	b	b	a	a
60	b	a	a	a	a	a	a	a	a	a	a	a	a	a	a	a
61	b	a	a	a	a	a	a	a	-	a	a	a	a	a	h	b
62	a	a	a	a	a	a	a	a	a	a	a	a	a	a	b	b
63	b	b	b	b	b	b	b	b	b	b	b	b	b	b	b	b
65	a	b	b	-	b	b	b	b	b	b	b	b	b	b	b	b
66	a	a	a	a	a	a	a	a	a	a	a	a	a	a	a	a
67	b	b	b	-	b	b	b	b	b	b	b	b	b	b	b	b
68	b	b	b	b	b	b	b	b	b	b	b	b	b	b	b	b
69	b	b	b	b	b	b	b	b	b	b	b	b	b	b	a	a
70	b	b	b	b	b	b	b	b	b	b	b	b	b	b	b	b
71	b	a	b	b	b	b	b	b	b	b	b	b	b	b	b	b
73	b	b	b	b	b	b	b	b	b	b	b	h	h	h	h	h
74	b	b	b	b	b	b	b	b	b	b	b	b	b	b	b	b
75	a	b	b	b	b	b	b	b	b	b	b	b	b	b	b	b
76	a	a	b	a	a	a	a	a	a	a	a	a	a	a	b	b
77	b	b	b	a	a	a	a	a	a	a	a	a	a	b	b	b
78	a	b	b	b	b	b	b	b	b	b	b	b	b	b	b	b
79	b	b	b	b	b	b	b	b	b	b	b	b	b	b	b	b
80	b	b	b	b	b	b	b	b	b	b	b	b	b	b	b	b
81	b	a	a	a	a	a	a	a	a	a	a	a	a	b	b	b
82	b	b	a	a	a	a	a	a	a	a	a	a	a	a	a	a
83	a	a	a	a	a	a	a	a	a	a	a	a	a	b	b	b
84	a	a	a	a	a	a	a	a	a	a	a	a	a	a	a	b
85	b	b	-	b	-	-	b	b	-	b	b	b	b	b	b	b
86	a	a	b	b	b	b	b	b	b	b	b	b	b	b	b	b
87	a	a	b	b	b	b	b	b	b	b	b	b	b	b	b	b
88	a	a	a	a	a	a	a	a	a	a	a	a	a	b	b	b
89	b	b	b	b	b	b	b	b	b	b	b	b	b	b	b	b
90	b	b	b	b	b	b	b	b	b	b	b	b	b	b	b	b
91	a	b	b	b	b	b	b	b	b	b	b	b	b	b	b	b
92	h	a	a	a	a	a	a	a	a	a	a	a	a	a	b	b
93	b	b	-	a	-	-	a	a	-	a	a	a	b	b	a	a
94	b	a	a	a	a	a	a	a	a	a	a	a	a	a	a	a
96	a	a	a	b	b	b	b	b	b	b	b	b	b	b	b	b
97	a	a	a	a	a	a	a	a	a	a	a	a	b	b	a	a
Note: - indicates missing data.
