# Supplementary material for: Indica and Japonica Crosses Resulting in Linkage Block and Recombination Suppression on Rice Chromosome 12
Source: PLoS One. 2012 Aug 17;7(8):e43066. doi: 10.1371/journal.pone.0043066 (PMC3422337; doi:10.1371/journal.pone.0043066)
Supplement: Table S3 — SSR marker file for Early and Katy mapping population. (XLSX) [file pone.0043066.s003.xls]

## Sheet: Sheet1
Name of each line of Ru9101001 (Early) X Katy	1.6	2.4	3.2	5.6	6.8	8.8	>9.9	10.4	10.6	10.8	10.8	11.9	13.2	17.4	22.1	26
2005 ROW	RM3483	RM19	RM247	RM5746	RM7003	OSM89	OSM91	RM27933	Pita	RM27940	RM27941	RM1337	RM7102	RM511	RM463	RM1300
1(FB)	176	214	156	174	105	297	282	429	182	102	187	211	176	123	194	168/172
2	170	249	136	169	111	299	271	382	181	93	162	205	190	129	194	157
3	170	214		174	105	297	282	429	182	102	187	211	176	123	194	168
4	176	214	156	174	105	297	282	429	182	102	187	211	176	123	198	157
5	170	249	136	169	111	299	271	382	181	93	162	205	190	129	198	157
6	170	249	136	169	111	299	271	382	181	93	162	205	190	129	198	157
7	170	249	136	169	111	299	271	382	181	93	162	205	190	129	194	168
8	176	214	136	169	111	299	271	382	181	93	162	205	190	129	198	157
9	170	249	136	169	111	299	271	382	181		162	205	190	129	198	157
10	170	249	136	174	105	297	282	429	182	102	187	211	176	123	194	168
11	170	249	136	169	111	299	271	382	181	93	162	205	190	129	198	157
12	170	249	136	169	111	299	271	382	181	93	162	205	190	129	198	168
13	170	249	156	174	105	297	282	429	182	102	187	211	176	123	194	168
14	170	249	136	169	111	299	282	429	182	102	187	211	176	123	194	157
15	170	249	136	169	111	299	271	382	181	93	162	205	190	129	194/198	157
16	176	214	136	169	111	299	271		181	93	162	205	190		198
17	170	249	136	169	111	299	271	382	181	93	162	205	190	129	198	157
20	170	249	136	169	111	299	271	382	181	93	162	205	190	129	198	168
21	170	249	156	174	105	297	282	429	182	102	187	211	176	123	198	157
22	176	249	136	169	111	299	271	382	181	93	162	205	190	129	198	157
23	170	249	136	174	105	297	282	429	182	102	187	211	176	123	198	157
24	170	249	136	169	111	299	271	382	181	93	162	205	190	129	198	157
25	170	249	136	169	105	297	271	382	181	93	162	205	190	129	194	168
26	170	249	136	169	111	299	271	382	181	93	162	205	190	129	194	168
27	176	214	136/156	174	105	297	282	429	182	101	186	211	176	123	194	157
28	170	249	136	169	111	299	271	382	181	93	162	205	190	129	198	168
30	170	249	136	169	111	299	271	382	181	93	162	205	190	129	198	157
31	170	249	136	169	111	299	271	382	181	93	162	205	190	129	198	157
32	170	249	156	174	105	297	282	429	182	102	187	211	176	123	198	157
33	170	249	136	169	111	299	271	382	181	93	162	205	190	129	198	157
34	176	214	136/156	169	111	299	271	382	181	93	162	205	190	129	198	157
35	170	249	156	174	105	297	282	429	182	102	187	211	176	123	194	168
36	170	249	136	169	111	299	271	382	181	93	162	205	190	129	198	157
37	176	214	136	169	111	299	271	382	181		162	205	190	129	194	157
38	170	249	136	174	105	297	282	429	182	102	187	211	176		198	168
39	176	214	156	174	105	297	282	382	181	93	162	205	190	129	198	157
40	170	249	136	169	111		271	382	181	93	162	205	190	123	194	157/168
41	170	249	136	169	111	299	271	382	181	93	162	205	190	123	198	157
42	176	214	156	174	105	299	271	382	181	93	162	205	190	129	198	168
43	176	214	156	174	105	297	282	429	182	102	187	211	176	129	198	168
44	170	249	156	174	105	299	282	429	182	102	187	211	176	123	194	157
46	170	249	136	169	111	299	271	382	181	93	162	205	190	129	198	157
47	176	214	136	169	111	297	282	429	182	102	187	211	176	123	198	157
48	170	249	156	174	105	297	282	429	182	102	187	211	176	123	198	157/168
49	170	249	136	169	111	299	271	382	181	93	162	205	190	129	194	157
50	170	214/249	136	169	105	297	282	429	182	102	187	211	176	123	194	157
51	176	214	156	174	105	297	282	429	182	102	187	211	176	123	198	168
52	170	249	136/156	174	105	297	282	429	182	102	187	211	176	129	198	157
53	176	214	136/156	174	105	297	282	429	182	102	187	211	176	129	198	157
54	170	249	156	174	105	297	282	429	182	102	187	211	176	129	198	157
56	170	249	156	169	111	299	271	382	181	93	162	205	190	129	198	168
57	176	214	136	169	111	299	271	382	181	93	162	205		129	198	157
60	176	214	156	174	105	297	282	429	182	102	187	211	176	123	194	157
61	170	214/249	156	174	105	297	282		182	102	187	211	176	123	194	157
62	170	249	156	174	105	297	282	429	182	102	187	211	176	123	194	168
63	170	249	136	169	111	299	271	382	181	93	162	205	190	129	198	157
65	170	249	136	169	111	299	271	382	181	93	162	205		129	198	168
66	176	214	156	174	105	297	282	429	182	102	187	211	176	123	194	168
67	170	249	136	169	111	299	271	382	181	93	162	205		129	198	157
68	170	249	136	169	111	299	271	382	181	93	162	205	190	129	198	157
69	176	214	136	169	111	299	271	382	181	93	162	205	190	129	198	157
70	170	249	136	169	111	299	271	382	181	93	162	205	190	129	198	157
71	170	249	136	169	111	299	271	382	181	93	162	205	190	129	194	157
73	170/176	214/249	136/156	169/174	105/111	299	271	382	181	93	162	205	190	129	198	157
74	170	249	136	169	111	299	271	382	181	93	162	205	190	129	198	157
75	170	249	136	169	111	299	271	382	181	93	162	205	190	129	198	168
76	170	249	156	174	105	297	282	429	182	102	187	211	176	129	194	168
77	170	249	136	174	105	297	282	429	182	102	187	211	176	129	198	157
78	170	249	136	169	111	299	271	382	181	93	162	205	190	129	198	168
79	170	249	136	169	111	299	271	382	181	93	162	205	190	129	198	157
80	170	249	136	169	111	299	271	382	181	93	162	205	190	129	198	157
81	170	249	136	174	105	297	282	429	182	102	187	211	176	123	194	157
82	176	214	156	174	105	297	282	429	182	102	187	211	176	123	198	157
83	170	249	136	174	105	297	282	429	182	102	187	211	176	123	194	168
84	170	214	156	174	105	297	282	429	182	102	187	211	176	123	194	168
85	170	249	136	169	111	299	271		181	93			190		198	157
86	170	249	136	169	111	299	271	382	181	93	162	205	190	129	194	168
87	170	249	136	169	111	299	271	382	181	93	162	205	190	129	194	168
88	170	249	136	174	105	297	282	429	182	102	187	211	176	123	194	168
89	170	249	136	169	111	299	271	382	181	93	162	205	190	129	198	157
90	170	249	136	169	111	299	271	382	181	93	162	205	190	129	198	157
91	170	249	136	169	111	299	271	382	181	93	162	205	190	129	198	168
92	170	249	156	174	105	297	282	429	182	102	187	211	176	123	194	157/168
93	176	214	136	169	105	297	282		182	102			176		198	157
94	176	214	156	174	105	297	282	429	182	102	187	211	176	123	194	157
96	170	249	136	169	111	299	271	382	181	93	162	205	190	123	194	168
97	176	214	136	169	105	297	282	429	182	102	187	211	176	123	194	168
240(KATY)	170	249	136	169	111	299	271	382	181	93	162	205	190	129	198	157
Note- Unfilled indicates missing data.
