# Supplementary material for: Indica and Japonica Crosses Resulting in Linkage Block and Recombination Suppression on Rice Chromosome 12
Source: PLoS One. 2012 Aug 17;7(8):e43066. doi: 10.1371/journal.pone.0043066 (PMC3422337; doi:10.1371/journal.pone.0043066)
Supplement: Table S4 — Mapping profile for LJ mapping population for JoinMap. (XLS) [file pone.0043066.s004.xls]

## Sheet: LJF5_1_Set86 Genotypes Table
Sample File	Sample Name	RM3483	RM19	RM247	RM6998	RM5746	RM7003	OSM89	RM3246	OSM91	27940	RM1337	RM27973	RM7102	RM277	RM519	RM463	RM3726	RM3739	RM1300
1.fsa	1	a	b	b	b	b	b	b	b	b	b	b	b	b	b	b	b	a	a	a
2.fsa	2	b	b	b	b	b	b	b	b	b	b	b	b	b	b	b	h	h	h	h
3.fsa	3	a	a	a	b	b	b	b	b	b	b	b	b	b	b	b	b	h	h	h
4.fsa	4	a	a	a	b	b	b	b	b	b	b	b	b	b	b	a	a	-	-	b
5.fsa	5	a	a	a	b	b	b	b	b	b	b	b	b	b	a	a	a	a	h	h
6.fsa	6	b	b	b	b	b	b	b	b	b	b	b	b	b	b	b	b	a	a	a
7.fsa	7	b	b	b	b	b	b	b	b	b	b	b	-	b	b	a	a	a	a	h
8.fsa	8	h	h	b	b	b	b	b	b	b	b	b	b	b	b	b	h	h	h	h
9.fsa	9	a	b	b	b	b	b	b	b	b	b	b	b	b	b	b	b	b	a	a
10.fsa	10	a	a	a	a	a	a	a	a	a	a	a	a	a	a	a	a	b	b	b
11.fsa	11	b	b	b	b	b	b	b	b	b	b	b	b	b	b	b	a	a	a	a
12.fsa	12	b	b	b	b	b	b	b	b	b	b	b	b	b	b	b	b	b	a	a
13.fsa	13	a	a	b	b	b	b	b	b	b	b	b	b	b	b	b	b	b	b	b
14.fsa	14	a	a	a	a	a	a	a	a	a	a	a	a	a	h	h	b	b	b	b
15.fsa	15	a	a	h	h	h	h	h	h	h	h	h	h	h	h	h	a	a	b	h
16.fsa	16	b	b	b	b	b	b	b	b	b	b	b	b	b	a	a	a	a	b	b
17.fsa	17	b	b	a	a	a	a	a	a	a	a	a	a	a	a	a	a	a	b	a
18.fsa	18	h	h	h	h	h	h	h	h	h	h	h	h	h	a	a	a	a	a	a
19.fsa	19	a	a	a	h	h	h	h	h	h	h	h	h	h	h	h	h	a	a	a
20.fsa	20	b	b	b	b	b	b	b	b	b	b	b	b	b	b	b	a	a	h	h
21.fsa	21	b	b	a	a	a	a	a	a	a	a	a	a	a	a	a	a	a	a	a
22.fsa	22	a	a	b	b	b	b	b	b	b	b	b	b	b	b	b	b	b	b	b
23.fsa	23	a	b	b	b	b	b	b	b	b	b	b	b	b	b	b	b	b	b	b
24.fsa	24	h	a	a	a	a	a	h	h	h	h	h	h	h	b	b	b	b	b	b
25.fsa	25	b	b	b	b	b	h	h	h	h	h	h	h	h	h	h	a	a	h	b
26.fsa	26	b	b	b	b	b	b	b	b	b	b	b	b	b	b	b	b	b	a	a
27.fsa	27	a	a	a	h	h	h	h	h	h	h	h	h	h	h	h	b	b	b	h
28.fsa	28	h	h	h	h	h	h	h	h	h	h	h	h	h	h	h	h	a	a	a
29.fsa	29	a	a	a	a	a	a	a	a	a	a	a	a	a	a	a	a	a	a	b
30.fsa	30	a	a	a	a	a	a	a	a	a	a	a	a	a	a	h	h	a	a	a
31.fsa	31	a	a	a	b	b	b	b	b	b	b	b	b	b	a	h	a	a	a	a
32.fsa	32	b	b	b	b	b	b	b	b	b	b	b	b	b	b	b	b	b	b	a
33.fsa	33	b	b	b	b	b	b	b	b	b	b	b	b	b	b	b	b	h	h	h
34.fsa	34	a	b	b	b	b	b	b	b	b	b	-	b	-	b	b	b	b	b	b
35.fsa	35	-	h	a	h	a	h	h	h	h	h	h	h	h	h	h	b	b	b	b
36.fsa	36	b	b	b	b	b	b	b	b	b	b	b	b	b	b	b	a	a	h	a
37.fsa	37	b	b	b	b	b	b	b	b	b	b	b	b	b	h	h	b	a	a	a
38.fsa	38	a	a	a	a	a	a	a	a	a	a	a	a	a	a	a	a	a	a	a
39.fsa	39	b	b	h	h	h	h	h	h	h	h	h	h	h	h	h	a	a	a	b
40.fsa	40	a	a	b	b	b	b	b	b	b	b	b	b	b	b	b	a	a	a	a
41.fsa	41	b	b	h	h	h	h	h	h	h	h	h	h	h	h	h	h	b	h	h
42.fsa	42	b	a	a	a	a	b	b	b	b	b	b	b	b	b	b	b	b	b	b
43.fsa	43	a	a	a	h	b	b	b	b	b	b	b	b	b	b	a	b	b	b	b
44.fsa	44	h	h	b	b	b	b	b	b	b	b	b	b	b	b	b	b	b	b	a
45.fsa	45	a	a	a	a	a	a	a	a	a	a	a	a	a	a	a	b	b	b	b
46.fsa	46	-	h	h	a	a	a	a	a	b	b	b	b	b	b	b	b	b	a	a
47.fsa	47	b	b	b	b	b	b	b	b	b	b	b	b	b	b	b	h	h	a	a
48.fsa	48	a	a	b	b	b	b	b	b	b	b	b	b	b	b	b	b	b	b	b
49.fsa	49	a	a	b	b	b	b	b	b	b	b	b	b	b	b	b	b	b	h	h
50.fsa	50	b	a	a	a	a	a	a	a	a	a	a	a	a	b	b	b	b	b	b
51.fsa	51	b	b	b	b	h	h	h	h	h	h	h	h	h	h	h	h	h	h	h
52.fsa	52	a	h	h	b	b	b	b	b	b	b	b	b	b	b	b	b	b	b	b
53.fsa	53	b	b	h	b	b	b	b	b	b	b	b	b	b	b	b	b	b	b	b
54.fsa	54	h	b	a	a	a	a	h	h	h	h	h	h	h	h	h	h	b	b	b
55.fsa	55	b	b	b	b	b	b	b	b	b	b	b	b	b	b	b	b	b	h	h
56.fsa	56	a	a	b	a	a	a	a	a	a	a	a	a	a	a	a	a	a	a	a
57.fsa	57	b	b	b	b	b	b	b	b	b	b	b	b	b	b	b	a	a	a	a
58.fsa	58	b	b	b	b	b	b	b	b	b	b	b	b	b	a	a	a	a	b	a
59.fsa	59	a	a	a	a	a	h	h	h	h	h	h	h	h	b	b	b	b	b	b
60.fsa	60	b	b	-	b	b	b	b	b	b	b	b	b	b	b	b	a	a	a	a
61.fsa	61	b	b	b	b	b	b	b	b	b	b	b	b	b	b	b	b	h	h	b
62.fsa	62	b	b	-	b	b	b	a	a	a	a	a	a	a	a	b	b	b	a	a
63.fsa	63	b	b	b	b	b	b	b	b	b	b	b	b	b	b	b	a	a	h	b
64.fsa	64	a	h	b	b	b	b	b	b	b	b	b	b	b	b	b	b	b	b	b
65.fsa	65	a	a	a	b	b	b	b	b	b	b	b	b	b	a	a	a	a	a	b
66.fsa	66	a	h	h	h	h	h	h	h	h	h	h	h	h	h	h	h	h	b	b
67.fsa	67	b	b	b	b	b	b	b	b	b	b	b	b	b	b	b	b	b	b	b
68.fsa	68	h	b	h	b	b	b	b	b	b	b	b	b	b	h	h	h	a	a	h
69.fsa	69	b	b	b	b	b	b	b	b	b	b	b	b	b	b	b	b	b	b	b
70.fsa	70	a	a	a	a	a	h	h	h	h	h	h	h	h	b	b	b	b	h	h
71.fsa	71	b	b	b	b	b	b	b	b	b	b	b	b	b	b	b	b	b	b	b
72.fsa	72	h	h	b	b	b	b	b	b	b	b	b	b	b	b	b	b	b	h	a
73.fsa	73	b	b	b	b	b	b	b	b	b	b	b	b	b	b	b	b	b	b	b
74.fsa	74	b	b	h	b	b	b	b	b	b	b	b	b	b	b	a	a	a	a	a
75.fsa	75	b	b	-	b	b	b	b	b	b	b	b	b	b	b	b	b	b	b	b
76.fsa	76	-	a	a	a	a	h	a	a	a	a	a	a	a	a	a	a	a	b	b
77.fsa	77	h	h	h	h	h	h	h	h	h	h	h	h	h	h	h	b	b	a	a
78.fsa	78	a	a	a	a	a	a	a	a	a	a	a	a	a	a	a	a	b	b	b
79.fsa	79	b	b	b	b	b	b	b	b	b	b	b	b	b	a	b	b	b	b	b
80.fsa	80	b	b	b	b	b	b	b	b	b	b	b	b	b	b	b	b	b	b	b
81.fsa	81	h	h	b	b	b	b	b	b	b	b	b	b	b	b	b	b	a	a	a
82.fsa	82	b	b	b	b	b	b	b	b	b	b	b	b	b	b	b	a	a	a	a
83.fsa	83	b	b	b	b	b	b	b	b	b	b	b	b	b	b	b	b	b	a	a
84.fsa	84	a	a	a	b	b	b	b	b	b	b	b	b	b	b	b	b	b	b	b
85.fsa	85	b	b	b	b	b	b	b	b	b	b	b	b	b	b	b	a	a	b	b
86.fsa	86	b	b	b	b	b	b	b	b	b	b	b	b	b	b	b	h	a	a	a
87.fsa	87	a	a	b	b	b	b	b	b	b	b	b	b	b	b	b	b	b	a	b
88.fsa	88	b	b	h	h	h	h	b	b	b	b	b	b	b	b	b	b	b	a	a
89.fsa	89	a	a	a	a	a	a	a	a	a	a	a	a	a	a	a	a	a	a	b
90.fsa	90	b	b	-	b	b	b	b	b	b	b	b	b	b	h	b	b	b	b	b
91.fsa	91	b	b	b	b	b	b	b	b	b	b	b	b	b	b	b	b	b	b	b
92.fsa	92	a	a	b	b	b	b	b	b	b	b	b	-	b	b	b	b	b	a	a
93.fsa	93	h	h	b	b	b	b	b	b	b	b	b	b	b	b	b	b	b	b	b
