# Supplementary material for: Indica and Japonica Crosses Resulting in Linkage Block and Recombination Suppression on Rice Chromosome 12
Source: PLoS One. 2012 Aug 17;7(8):e43066. doi: 10.1371/journal.pone.0043066 (PMC3422337; doi:10.1371/journal.pone.0043066)
Supplement: Table S5 — SSR marker file for LJ mapping population. (XLS) [file pone.0043066.s005.xls]

## Sheet: LJF5_1_Set86 Genotypes Table
Sample File	Sample Name	Panel	Marker	Dye	RM3483	RM19	RM247	RM6998	RM5746	RM7003	OSM89	RM3246	OSM91	27940	RM1337	RM27973	RM7102	RM277	RM519	RM463	RM3726	RM3739	RM1300
1.fsa	1	Katy_174_Set01	RM27973	B	170	214	167	222	174	105	295	191	281	102	211	287	177	114	121	198	196	97	157
2.fsa	2	Katy_174_Set01	RM27973	B	176	214	167	222	174	105	295	191	281	102	211	287	177	114	121	194/198	196/198	97/99	157/172
3.fsa	3	Katy_174_Set01	RM27973	B	170	243	135	222	174	105	295	191	281	102	211	287	177	114	121	198	196/198	97/99	157/172
4.fsa	4	Katy_174_Set01	RM27973	B	170	243	135	222	174	105	295	191	281	102	211	287	177	114	135	194			172
5.fsa	5	Katy_174_Set01	RM27973	B	170	243	135	222	174	105	295	191	281	102	211	287	177	118	135	194	196	97/99	157/172
6.fsa	6	Katy_174_Set01	RM27973	B	176	214	167	222	174	105	295	191	281	102	211	287	177	114	121	198	196	97	157
7.fsa	7	Katy_174_Set01	RM27973	B	176	214	167	222	174	105	295	191	281	102	211		177	114	135	194	196	97	157/172
8.fsa	8	Katy_174_Set01	RM27973	B	170/176	214/243	167	222	174	105	295	191	281	102	211	287	177	114	121	194/198	196/198	97/99	157/172
9.fsa	9	Katy_174_Set01	RM27973	B	170	214	167	222	174	105	295	191	281	102	211	287	177	114	121	198	198	97	157
10.fsa	10	Katy_174_Set01	RM27973	B	170	243	135	211	170	107	298	189	269	93	240	280	190	118	135	194	198	99	172
11.fsa	11	Katy_174_Set01	RM27973	B	176	214	167	222	174	105	295	191	281	102	211	287	177	114	121	194	196	97	157
12.fsa	12	Katy_174_Set01	RM27973	B	176	214	167	222	174	105	295	191	281	102	211	287	177	114	121	198	198	97	157
13.fsa	13	Katy_174_Set01	RM27973	B	170	243	167	222	174	105	295	191	281	102	211	287	177	114	121	198	198	99	172
14.fsa	14	Katy_174_Set01	RM27973	B	170	243	135	211	170	107	298	189	269	93	240	280	190	114/118	121/135	198	198	99	172
15.fsa	15	Katy_174_Set01	RM27973	B	170	243	135/167	211/222	170/174	105/107	295/298	189/191	269/281	93/102	211/240	280/287	177/190	114/118	121/135	194	196	99	157/172
16.fsa	16	Katy_174_Set01	RM27973	B	176	214	167	222	174	105	295	191	281	102	211	287	177	118	135	194	196	99	172
17.fsa	17	Katy_174_Set01	RM27973	B	176	214	135	211	170	107	298	189	269	93	240	280	190	118	135	194	196	99	157
18.fsa	18	Katy_174_Set01	RM27973	B	170/176	214/243	135/167	211/222	170/174	105/107	295/298	189/191	269/281	93/102	211/240	280/287	177/190	118	135	194	196	97	157
19.fsa	19	Katy_174_Set01	RM27973	B	170	243	135	211/222	170/174	105/107	295/298	189/191	269/281	93/102	211/240	280/287	177/190	114/118	121/135	194/198	196	97	157
20.fsa	20	Katy_174_Set01	RM27973	B	176	214	167	222	174	105	295	191	281	102	211	287	177	114	121	194	196	97/99	157/172
21.fsa	21	Katy_174_Set01	RM27973	B	176	214	135	211	170	107	298	189	269	93	240	280	190	118	135	194	196	97	157
22.fsa	22	Katy_174_Set01	RM27973	B	170	243	167	222	174	105	295	191	281	102	211	287	177	114	121	198	198	99	172
23.fsa	23	Katy_174_Set01	RM27973	B	170	214	167	222	174	105	295	191	281	102	211	287	177	114	121	198	198	99	172
24.fsa	24	Katy_174_Set01	RM27973	B	170/176	243	135	211	170	107	295/298	189/191	269/281	93/102	211/240	280/287	177?/190	114	121	198	198	99	172
25.fsa	25	Katy_174_Set01	RM27973	B	176	214	167	222	174	105/107	295/298	189/191	269/281	93/102	211/240	280/287	177/190	114/118	121/135	194	196	97/99	172
26.fsa	26	Katy_174_Set01	RM27973	B	176	214	167	222	174	105	295	191	281	102	211	287	177	114	121	198	198	97	157
27.fsa	27	Katy_174_Set01	RM27973	B	170	243	135	211/222	170/174	105/107	295/298	189/191	269/281	93/102	211/240	280/287	177/190	114/118	121/135	198	198	99	157/172
28.fsa	28	Katy_174_Set01	RM27973	B	170/176	214/243	135/167	211/222	170/174	105/107	295/298	189/191	269/281	93/102	211/240	280/287	177/190	114/118	121/135	194/198	196	97	157
29.fsa	29	Katy_174_Set01	RM27973	B	170	243	135	211	170	107	298	189	269	93	240	280	190	118	135	194	196	97	172
30.fsa	30	Katy_174_Set01	RM27973	B	170	243	135	211	170	107	298	189	269	93	240	280	190	118	121/135	194/198	196	97	157
31.fsa	31	Katy_174_Set01	RM27973	B	170	243	135	222	174	105	295	191	281	102	211	287	177	118	121/135	194	196	97	157
32.fsa	32	Katy_174_Set01	RM27973	B	176	214	167	222	174	105	295	191	281	102	211	287	177	114	121	198	198	99	157
33.fsa	33	Katy_174_Set01	RM27973	B	176	214	167	222	174	105	295	191	281	102	211	287	177	114	121	198	196/198	97/99	157/172
34.fsa	34	Katy_174_Set01	RM27973	B	170	214	167	222	174	105	295	191	281	102		287		114	121	198	198	99	172
35.fsa	35	Katy_174_Set01	RM27973	B		214/243	135	211/222	170	105/107	295/298	189/191	269/281	93/102	211/240	280/287	177/190	114/118	121/135	198	198	99	172
36.fsa	36	Katy_174_Set01	RM27973	B	176	214	167	222	174	105	295	191	281	102	211	287	177	114	121	194	196	97/99	157
37.fsa	37	Katy_174_Set01	RM27973	B	176	214	167	222	174	105	295	191	281	102	211	287	177	114/118	121/135	198	196	97	157
38.fsa	38	Katy_174_Set01	RM27973	B	170	243	135	211	170	107	298	189	269	93	240	280	190	118	135	194	196	97	157
39.fsa	39	Katy_174_Set01	RM27973	B	176	214	135/167	211/222	170/174	105/107	295/298	189/191	269/281	93/102	211/240	280/287	177/190	114/118	121/135	194	196	97	172
40.fsa	40	Katy_174_Set01	RM27973	B	170	243	167	222	174	105	295	191	281	102	211	287	177	114	121	194	196	97	157
41.fsa	41	Katy_174_Set01	RM27973	B	176	214	135/167	211/222	170/174	105/107	295/298	189/191	269/281	93/102	211/240	280/287	177/190	114/118	121/135	194/198	198	97/99	157/172
42.fsa	42	Katy_174_Set01	RM27973	B	176	243	135	211	170	105	295	191	281	102	211	287	177	114	121	198	198	99	172
43.fsa	43	Katy_174_Set01	RM27973	B	170	243	135	211/222	174	105	295	191	281	102	211	287	177	114	135	198	198	99	172
44.fsa	44	Katy_174_Set01	RM27973	B	170/176	214/243	167	222	174	105	295	191	281	102	211	287	177	114	121	198	198	99	157
45.fsa	45	Katy_174_Set01	RM27973	B	170	243	135	211	170	107	298	189	269	93	240	280	190	118	135	198	198	99	172
46.fsa	46	Katy_174_Set01	RM27973	B		214/243	135/167	211	170	107	298	189	281	102	211	287	177	114	121	198	198	97	157
47.fsa	47	Katy_174_Set01	RM27973	B	176	214	167	222	174	105	295	191	281	102	211	287	177	114	121	194/198	196/198	97	157
48.fsa	48	Katy_174_Set01	RM27973	B	170	243	167	222	174	105	295	191	281	102	211	287	177	114	121	198	198	99	172
49.fsa	49	Katy_174_Set01	RM27973	B	170	243	167	222	174	105	295	191	281	102	211	287	177	114	121	198	198	97/99	157/172
50.fsa	50	Katy_174_Set01	RM27973	B	176	243	135	211	170	107	298	189	269	93	240	280	190	114	121	198	198	99	172
51.fsa	51	Katy_174_Set01	RM27973	B	176	214	167	222	170/174	105/107	295/298	189/191	269/281	93/102	211/240	280/287	177/190	114/118	121/135	194/198	196/198	97/99	157/172
52.fsa	52	Katy_174_Set01	RM27973	B	170	214/243	135/167	222	174	105	295	191	281	102	211	287	177	114	121	198	198	99	172
53.fsa	53	Katy_174_Set01	RM27973	B	176	214	135/167	222	174	105	295	191	281	102	211	287	177	114	121	198	198	99	172
54.fsa	54	Katy_174_Set01	RM27973	B	170/176	214	135	211	170	107	295/298	189/191	269/281	93/102	211/240	280/287	177/190	114/118	121/135	194/198	198	99	172
55.fsa	55	Katy_174_Set01	RM27973	B	176	214	167	222	174	105	295	191	281	102	211	287	177	114	121	198	198	97/99	157/172
56.fsa	56	Katy_174_Set01	RM27973	B	170	243	167	211	170	107	298	189	269	93	240	280	190	118	135	194	196	97	157
57.fsa	57	Katy_174_Set01	RM27973	B	176	214	167	222	174	105	295	191	281	102	211	287	177	114	121	194	196	97	157
58.fsa	58	Katy_174_Set01	RM27973	B	176	214	167	222	174	105	295	191	281	102	211	287	177	118	135	194	196	99	157
59.fsa	59	Katy_174_Set01	RM27973	B	170	243	135	211	170	105/107	295/298	189/191	269/281	93/102	211/240	280/287	177/190	114	121	198	198	99	172
60.fsa	60	Katy_174_Set01	RM27973	B	176	214		222	174	105	295	191	281	102	211	287	177	114	121	194	196	97	157
61.fsa	61	Katy_174_Set01	RM27973	B	176	214	167	222	174	105	295	191	281	102	211	287	177	114	121	198	196/198	97/99	172
62.fsa	62	Katy_174_Set01	RM27973	B	176	214		222	174	105	298	189	269	93	240	280	190	118	121	198	198	97	157
63.fsa	63	Katy_174_Set01	RM27973	B	176	214	167	222	174	105	295	191	281	102	211	287	177	114	121	194	196	97/99	172
64.fsa	64	Katy_174_Set01	RM27973	B	170	214/243	167	222	174	105	295	191	281	102	211	287	177	114	121	198	198	99	172
65.fsa	65	Katy_174_Set01	RM27973	B	170	243	135	222	174	105	295	191	281	102	211	287	177	118	135	194	196	97	172
66.fsa	66	Katy_174_Set01	RM27973	B	170	214/243	135/167	211/222	170/174	105/107	295/298	189/191	269/281	93/102	211/240	280/287	177/190	114/118	121/135	194/198	196/198	99	172
67.fsa	67	Katy_174_Set01	RM27973	B	176	214	167	222	174	105	295	191	281	102	211	287	177	114	121	198	198	99	172
68.fsa	68	Katy_174_Set01	RM27973	B	170/176	214	135/167	222	174	105	295	191	281	102	211	287	177	114/118	121/135	194/198	196	97	157/172
69.fsa	69	Katy_174_Set01	RM27973	B	176	214	167	222	174	105	295	191	281	102	211	287	177	114	121	198	198	99	172
70.fsa	70	Katy_174_Set01	RM27973	B	170	243	135	211	170	105/107	295/298	189/191	269/281	93/102	211/240	280/287	177/190	114	121	198	198	97/99	157/172
71.fsa	71	Katy_174_Set01	RM27973	B	176	214	167	222	174	105	295	191	281	102	211	287	177	114	121	198	198	99	172
72.fsa	72	Katy_174_Set01	RM27973	B	170/176	214/243	167	222	174	105	295	191	281	102	211	287	177	114	121	198	198	97/99	157
73.fsa	73	Katy_174_Set01	RM27973	B	176	214	167	222	174	105	295	191	281	102	211	287	177	114	121	198	198	99	172
74.fsa	74	Katy_174_Set01	RM27973	B	176	214	135/167	222	174	105	295	191	281	102	211	287	177	114	135	194	196	97	157
75.fsa	75	Katy_174_Set01	RM27973	B	176	214		222	174	105	295	191	281	102	211	287	177	114	121	198	198	99	172
76.fsa	76	Katy_174_Set01	RM27973	B		243	135	211	170	105/107	298	189	269	93	240	280	190	118	135	194	196	99	172
77.fsa	77	Katy_174_Set01	RM27973	B	170/176	214/243	135/167	211/222	170/174	105/107	295/298	189/191	269/281	93/102	211/240	280/287	177/190	114/118	121/135	198	198	97	157
78.fsa	78	Katy_174_Set01	RM27973	B	170	243	135	211	170	107	298	189	269	93	240	280	190	118	135	194	198	99	172
79.fsa	79	Katy_174_Set01	RM27973	B	176	214	167	222	174	105	295	191	281	102	211	287	177	118	121	198	198	99	172
80.fsa	80	Katy_174_Set01	RM27973	B	176	214	167	222	174	105	295	191	281	102	211	287	177	114	121	198	198	99	172
81.fsa	81	Katy_174_Set01	RM27973	B	170/176	214/243	167	222	174	105	295	191	281	102	211	287	177	114	121	198	196	97	157
82.fsa	82	Katy_174_Set01	RM27973	B	176	214	167	222	174	105	295	191	281	102	211	287	177	114	121	194	196	97	157
83.fsa	83	Katy_174_Set01	RM27973	B	176	214	167	222	174	105	295	191	281	102	211	287	177	114	121	198	198	97	157
84.fsa	84	Katy_174_Set01	RM27973	B	170	243	135	222	174	105	295	191	281	102	211	287	177	114	121	198	198	99	172
85.fsa	85	Katy_174_Set01	RM27973	B	176	214	167	222	174	105	295	191	281	102	211	287	177	114	121	194	196	99	172
86.fsa	86	Katy_174_Set01	RM27973	B	176	214	167	222	174	105	295	191	281	102	211	287	177	114	121	194/198	196	97	157
87.fsa	87	Katy_174_Set01	RM27973	B	170	243	167	222	174	105	295	191	281	102	211	287	177	114	121	198	198	97	172
88.fsa	88	Katy_174_Set01	RM27973	B	176	214	135/167	211/222	170/174	105/107	295	191	281	102	211	287	177	114	121	198	198	97	157
89.fsa	89	Katy_174_Set01	RM27973	B	170	243	135	211	170	107	298	189	269	93	240	280	190	118	135	194	196	97	172
90.fsa	90	Katy_174_Set01	RM27973	B	176	214		222	174	105	295	191	281	102	211	287	177	114/118	121	198	198	99	172
91.fsa	91	Katy_174_Set01	RM27973	B	176	214	167	222	174	105	295	191	281	102	211	287	177	114	121	198	198	99	172
92.fsa	92	Katy_174_Set01	RM27973	B	170	243	167	222	174	105	295	191	281	102	211		177	114	121	198	198	97	157
93.fsa	93	Katy_174_Set01	RM27973	B	170/176	214/243	167	222	174	105	295	191	281	102	211	287	177	114	121	198	198	99	172
Blank.fsa	Blank	Katy_174_Set01	RM27973	B
JSMN.fsa	JSMN	Katy_174_Set01	RM27973	B	170	243	135	211	170	107	298	189	269	93	240		190	118	135	194	196	97	157
LMNT.fsa	LMNT	Katy_174_Set01	RM27973	B	176	214	167	222	174	105	295	191	281	102	211	287	177	114	121	198	198	99	172
