# Supplementary material for: Indica and Japonica Crosses Resulting in Linkage Block and Recombination Suppression on Rice Chromosome 12
Source: PLoS One. 2012 Aug 17;7(8):e43066. doi: 10.1371/journal.pone.0043066 (PMC3422337; doi:10.1371/journal.pone.0043066)
Supplement: Table S6 — Mapping profile for Cocodrie and MCR mapping population for JoinMap. (XLS) [file pone.0043066.s006.xls]

## Sheet: CocodrieXMCRA_RM3483 Genotypes 
Sample File	Sample Name	RM3483	RM19	RM247	RM6998	RM5746	RM7003	RM3246	OSM91	RM27940	RM1047	RM1337	RM27973	RM7102	RM28430	RM270	RM3739	RM1300
230.fsa	230	A	A	A	A	A	A	A	A	A	A	A	A	A	B	B	B	B
231.fsa	231	B	B	B	B	B	B	B	B	B	B	B	B	B	B	B	B	A
232.fsa	232	B	B		B	B	B	B	B	B	B	B	B	B	B	B	B	B
233.fsa	233	A	B		B	B	B	B	B	B	B	B	B	B	A	A	A	A
234.fsa	234	B	B	B	B	B	B	B	B	B	B	B	B	B	A	A	A	A
235.fsa	235	A	A	A	A	A	A	A	A	A	A	A	A	A		B	B
236.fsa	236	B	B	B	B	B	B	B	B	B	B	B	B	B	A	A	A	A
237.fsa	237	A	A	B	B	B	B	B	B	B	B	B	B	B	B	B	B	B
238.fsa	238	A	B	B	B	B	B	B	B	B	B	B	B	B	A	A	A	A
239.fsa	239		B	B	B	B	B	B	B	B	B	B	B	B
240.fsa	240	A	A	A	A	A	A	A	A	A	A	A	A	A	A	A	A	B
241.fsa	241	B	B	B	B	B	B	B	B	B	B	B	B	B	B	B	B	B
242.fsa	242	A	A	A	A	A	A	A	A	A	A	A	A	A	A	A	A	A
243.fsa	243	A	B	B	B	B	B	B	B	B	B	B	B	B	A	A	A	A
245.fsa	245	A		A	A	A	A	A	A	A	A	A	A	A		B	B	A
246.fsa	246	B	B	B	B	B	B	B	B	B	B	B	B	B	B	B	B	B
247.fsa	247	B	B	B	B	B	B	B	B	B	B	B	B	B	B	A	A	A
248.fsa	248	B	B	B	B	B	B	B	B	B	B	B	B	B	B	A	A	A
249.fsa	249	A	A	A	A	A	A	A	A	A	A	A	A	A	B	B	B	B
250.fsa	250	A	A	A	A	A	A	A	A	A	A	A	A	A	B	B	B	B
251.fsa	251	A	A	A	A	A	A	A	A	A	A	A	A	A	A	A	A	A
253.fsa	253	A	A	A	A	A	A	A	A	A	A	A	A	A	A	A	A	A
254.fsa	254	A	A	A	A	A	A	A	A	A	A	A	A	A	B	B	B	B
255.fsa	255	B	B	B	B	B	B	B	B		B	B	B	B	B	B	B	B
256.fsa	256	B	B	A	A	A	A	A	A	A	A	A	A	A	A	A	A	A
257.fsa	257	B	B	B	B	B	B	B	B	B	B	B	B	B	A	A	A	A
258.fsa	258	A	A	A	A	A	A	A	A	A	A	A	A	A	A	B	B	B
259.fsa	259	A	A	A	B	B	B	B	B	B	B	B	B	B	A	A	A	B
260.fsa	260	B	B	B	B	B	B	A	A	A	A	A	A	A	B	B	B	B
261.fsa	261	A	A	A	B	B	B	B	B	B	B	B	B	B	B	B	B	B
262.fsa	262	B	B	B		B	B	B	B	B	B	B	B	B	B	B	B	B
263.fsa	263	B	B	B											B	B	B	B
264.fsa	264	A	A	A	A	A	A	A	A	A	A	A	A	A	B	B	B	B
265.fsa	265	B	B	B	B	B	B	B	B	B	B	B	B	B	B	B	B	B
266.fsa	266	A	A	B	B	B	B	B	B		B	B	B	B	B	B	B	B
267.fsa	267	B	B	B	B	B	B	A	A	A	A	A	A	A	B	B	B
268.fsa	268	B	A	A	A	A	A	A	A	A	A	A	A	A	A	A	A	A
269.fsa	269		A	A	A	A	A	A	A	A	A	A	A	A	A	A	A	A
270.fsa	270	B	B	B	B	B	B	B	B	B	B	B	B	B	A	A	A	A
271.fsa	271	B	B	B	B	B	B	B	B	B	B	B	B	B		A	A	A
272.fsa	272	A	A	A	A	A	A	A	A	A	A	A	A	A	B	B	B	B
273.fsa	273	A	A	A	A	A	A	A	A	A	A	A	A	A	B	B	B	B
274.fsa	274	B	B	A	A	A	A	A	A	A	A	A	A	A	B	B	B	B
275.fsa	275	A	A	A	A	A	B	B	B	B	B	B	B	B		A	A	A
276.fsa	276	B	B	B	B	B	B	B	B	B	B	B	B	B	B	B	B	B
277.fsa	277	B	B	B	B	B	B	B	B	B	B	B	B	B	B	A	A	A
278.fsa	278	A	A	A	A	A	A	A	A	A	A	A	A	A	A	A	A	A
279.fsa	279	B	B		B	B	B	B	B	B	B	B	B	B	A	A	A	A
280.fsa	280	B	B	B	B	B	B	B	B	B	B	B	B	B	A	A	A	A
281.fsa	281	B	B	B	B	B	B	B	B	B	B	B	B	B	A	A	A	A
282.fsa	282	A	A	A	A	A	A	A	A	A	A	A	A	A	B	B	B	A
283.fsa	283	B	B	B	B	B	B	B	B	B	B	B	B	B	A	A	A	A
284.fsa	284	A	A	A	A	A	A	A	A	A	A	A	A	A	A	A	A	A
285.fsa	285	B	B	B	B	B	B	B	B	B	B	B	B	B	B	B	B	B
287.fsa	287	A	A	A											A
288.fsa	288	B	B	B	B	B	B	B	B	B	B	B	B	B		A	A	A
289.fsa	289	A	A	A	A	A	A	A	A	A	A	A	A	A	B	B	B	B
290.fsa	290	A	A	A	A	A	A	A	A	A	A	A	A	A	B	B	B	B
291.fsa	291	B	B	B	B	B	B	B	B	B	B	B	B	B		B	B	B
292.fsa	292	B	B	B	B	B	B	B	B	B	B	B	B	B	B	B	B	B
293.fsa	293	A	A	A	A	A	A	A	A	A	A	A	A	A	B	B	B	B
295.fsa	295	A	A	A	A	A	B	B	B	B	B	B	B	B	A	A	A	A
296.fsa	296	A	A	A	A	A	A	A	A	A	A	A	A	A	B	B	B	B
298.fsa	298	A	A	A												B	B	B
299.fsa	299	A	A	A	A	A	A	A	A	A	A	A	A	A	B	A	A	A
300.fsa	300	A	A	A	A	A	A	A	A	A	A	A	A	A	A		B	B
301.fsa	301	A	A	A	A	A	A	A	A	A	A	A	A	A	A	A	A	A
303.fsa	303	A	A	A	B	B	B	B	B	B	B	B	B	B	B	B	B	B
304.fsa	304	B	B	B	B	B	B	B	B	B	B	B	B	B	B	B	B	A
305.fsa	305	B	B	B	B	B	B	B	B	B	B		B	B	B	B	B	B
306.fsa	306		A	A	A	A	A	A	A	A	A	A	A	A	A	A	A	B
307.fsa	307	A	A	A	A	A	A	A	A	A	A	A	A	A	B	B	B	B
308.fsa	308	B		A	A	A	A	A	A	A	A	A	A	A	A	A	A	A
309.fsa	309	B	B	A	A	A	A	A	A	A	A	A	A	A	A	A	A	A
310.fsa	310	A	A	A	A	A	A	A	A	A	A	A	A	A	B	B	B	B
311.fsa	311	B	B	B	B	B	B	B	B		B	B	B	B	A	A	A	A
312.fsa	312	A	A	A	B	B	B	B	B	B	B	B	B	B	B	B	B
313.fsa	313	B	B	B	B	B	B	B	B	B	B	B	B	B	A	B	B	B
314.fsa	314	A	A	B	B	B	B	B	B	B	B	B	B	B	B	B	B	B
315.fsa	315	A	B	B	B	B	B	B	B	B	B	B	B	B	B	B	B	B
316.fsa	316	B	B	B	B	B	B	A	A	A	A	A	A	A	A	A	A	A
317.fsa	317	A	A	A	A	A	A	A	A	A	A	A	A		A	A	A	A
318.fsa	318	B	B	B	B	B	B	B	B	B	B	B	B	B	A	B	B	B
319.fsa	319	B	B	B	B	B	B	B	B	B	B	B	B	B	B	B	B	A
320.fsa	320	A	A		B	B	B	B	B		B	B	B		B	B	B	B
321.fsa	321	B	A	A	A	A	A	A	A	A	A	A	A	A	A	A	A	A
322.fsa	322	A	A	B	B	B	B	B	B	B	B	B	B	B	B	A	A	A
323.fsa	323	A	A	A	A	A	A	A	A	A	A	A	A	A	B	B	B	B
324.fsa	324	A	A	A	A	A	A	A	A	A	A	A	A	A	A	A	A	A
325.fsa	325	B	B	B	B	B	B	B	B	B	B	B	B	B	B	B	B	B
326.fsa	326	B	B	B	B	B	B	B	B	B	B	B	B	B	B	B	B	B
327.fsa	327	A	A	A	A	A	A	A	A		A	A	A	A	A	A	A	A
Blank.fsa	Blank
