# Supplementary material for: Indica and Japonica Crosses Resulting in Linkage Block and Recombination Suppression on Rice Chromosome 12
Source: PLoS One. 2012 Aug 17;7(8):e43066. doi: 10.1371/journal.pone.0043066 (PMC3422337; doi:10.1371/journal.pone.0043066)
Supplement: Table S7 — SSR marker file for Cocodrie and MCR mapping population. (XLS) [file pone.0043066.s007.xls]

## Sheet: CocodrieXMCRA_RM3483 Genotypes 
Sample File	Sample Name	RM3483	RM19	RM247	RM6998	RM5746	RM7003	RM3246	OSM91	RM27940	RM1047	RM1337	RM27973	RM7102	RM28430	RM270	RM3739	RM1300
230.fsa	230	169	250	135	211	169	100	199	269	92	116	203	287	184	420	108	99	172
231.fsa	231	174	214	153	221	174	105	191	281	101	113	211	288	177	420	108	99	168
232.fsa	232	174	214		221	174	105	191	281	101	113	211	288	177	420	108	99	172
233.fsa	233	169	214		221	174	105	191	281	101	113	211	288	177	423	106	97	168
234.fsa	234	174	214	153	221	174	105	191	281	101	113	211	288	177	423	106	97	168
235.fsa	235	169	250	135	211	169	100	199	269	92	116	203	287	184		108	99
236.fsa	236	174	214	153	221	174	105	191	281	101	113	211	288	177	423	106	97	168
237.fsa	237	169	250	153	221	174	105	191	281	101	113	211	288	177	420	108	99	172
238.fsa	238	169	214	153	221	174	105	191	281	101	113	211	288	177	423	106	97	168
239.fsa	239		214	153	221	174	105	191	281	101	113	211	288	177
240.fsa	240	169	250	135	211	169	100	199	269	92	116	203	287	184	423	106	97	172
241.fsa	241	174	214	153	221	174	105	191	281	101	113	211	288	177	420	108	99	172
242.fsa	242	169	250	135	211	169	100	199	269	92	116	203	287	184	423	106	97	168
243.fsa	243	169	214	153	221	174	105	191	281	101	113	211	288	177	423	106	97	168
245.fsa	245	169		135	211	169	100	199	269	92	116	203	287	184		108	99	168
246.fsa	246	174	214	153	221	174	105	191	281	101	113	211	288	177	420	108	99	172
247.fsa	247	174	214	153	221	174	105	191	281	101	113	211	288	177	420	106	97	168
248.fsa	248	174	214	153	221	174	105	191	281	101	113	211	288	177	420	106	97	168
249.fsa	249	169	250	135	211	169	100	199	269	92	116	203	287	184	420	108	99	172
250.fsa	250	169	250	135	211	169	100	199	269	92	116	203	287	184	420	108	99	172
251.fsa	251	169	250	135	211	169	100	199	269	92	116	203	287	184	423	106	97	168
253.fsa	253	169	250	135	211	169	100	199	269	92	116	203	287	184	423	106	97	168
254.fsa	254	169	250	135	211	169	100	199	269	92	116	203	287	184	420	108	99	172
255.fsa	255	174	214	153	221	174	105	191	281		113	211	288	177	420	108	99	172
256.fsa	256	174	214	135	211	169	100	199	269	92	116	203	287	184	423	106	97	168
257.fsa	257	174	214	153	221	174	105	191	281	101	113	211	288	177	423	106	97	168
258.fsa	258	169	250	135	211	169	100	199	269	92	116	203	287	184	423	108	99	172
259.fsa	259	169	250	135	221	174	105	191	281	101	113	211	288	177	423	106	97	172
260.fsa	260	174	214	153	221	174	105	199	269	92	116	203	287	184	420	108	99	172
261.fsa	261	169	250	135	221	174	105	191	281	101	113	211	288	177	420	108	99	172
262.fsa	262	174	214	153		174	105	191	281	101	113	211	288	177	420	108	99	172
263.fsa	263	174	214	153											420	108	99	172
264.fsa	264	169	250	135	211	169	100	199	269	92	116	203	287	184	420	108	99	172
265.fsa	265	174	214	153	221	174	105	191	281	101	113	211	288	177	420	108	99	172
266.fsa	266	169	250	153	221	174	105	191	281		113	211	288	177	420	108	99	172
267.fsa	267	174	214	153	221	174	105	199	269	92	116	203	287	184	420	108	99
268.fsa	268	174	250	135	211	169	100	199	269	92	116	203	287	184	423	106	97	168
269.fsa	269		250	135	211	169	100	199	269	92	116	203	287	184	423	106	97	168
270.fsa	270	174	214	153	221	174	105	191	281	101	113	211	288	177	423	106	97	168
271.fsa	271	174	214	153	221	174	105	191	281	101	113	211	288	177		106	97	168
272.fsa	272	169	250	135	211	169	100	199	269	92	116	203	287	184	420	108	99	172
273.fsa	273	169	250	135	211	169	100	199	269	92	116	203	287	184	420	108	99	172
274.fsa	274	174	214	135	211	169	100	199	269	92	116	203	287	184	420	108	99	172
275.fsa	275	169	250	135	211	169	105	191	281	101	113	211	288	177		106	97	168
276.fsa	276	174	214	153	221	174	105	191	281	101	113	211	288	177	420	108	99	172
277.fsa	277	174	214	153	221	174	105	191	281	101	113	211	288	177	420	106	97	168
278.fsa	278	169	250	135	211	169	100	199	269	92	116	203	287	184	423	106	97	168
279.fsa	279	174	214		221	174	105	191	281	101	113	211	288	177	423	106	97	168
280.fsa	280	174	214	153	221	174	105	191	281	101	113	211	288	177	423	106	97	168
281.fsa	281	174	214	153	221	174	105	191	281	101	113	211	288	177	423	106	97	168
282.fsa	282	169	250	135	211	169	100	199	269	92	116	203	287	184	420	108	99	168
283.fsa	283	174	214	153	221	174	105	191	281	101	113	211	288	177	423	106	97	168
284.fsa	284	169	250	135	211	169	100	199	269	92	116	203	287	184	423	106	97	168
285.fsa	285	174	214	153	221	174	105	191	281	101	113	211	288	177	420	108	99	172
287.fsa	287	169	250	135											423
288.fsa	288	174	214	153	221	174	105	191	281	101	113	211	288	177		106	97	168
289.fsa	289	169	250	135	211	169	100	199	269	92	116	203	287	184	420	108	99	172
290.fsa	290	169	250	135	211	169	100	199	269	92	116	203	287	184	420	108	99	172
291.fsa	291	174	214	153	221	174	105	191	281	101	113	211	288	177		108	99	172
292.fsa	292	174	214	153	221	174	105	191	281	101	113	211	288	177	420	108	99	172
293.fsa	293	169	250	135	211	169	100	199	269	92	116	203	287	184	420	108	99	172
295.fsa	295	169	250	135	211	169	105	191	281	101	113	211	288	177	423	106	97	168
296.fsa	296	169	250	135	211	169	100	199	269	92	116	203	287	184	420	108	99	172
298.fsa	298	169	250	135												108	99	172
299.fsa	299	169	250	135	211	169	100	199	269	92	116	203	287	184	420	106	97	168
300.fsa	300	169	250	135	211	169	100	199	269	92	116	203	287	184	423		99	172
301.fsa	301	169	250	135	211	169	100	199	269	92	116	203	287	184	423	106	97	168
303.fsa	303	169	250	135	221	174	105	191	281	101	113	211	288	177	420	108	99	172
304.fsa	304	174	214	153	221	174	105	191	281	101	113	211	288	177	420	108	99	168
305.fsa	305	174	214	153	221	174	105	191	281	101	113		288	177	420	108	99	172
306.fsa	306		250	135	211	169	100	199	269	92	116	203	287	184	423	106	97	172
307.fsa	307	169	250	135	211	169	100	199	269	92	116	203	287	184	420	108	99	172
308.fsa	308	174		135	211	169	100	199	269	92	116	203	287	184	423	106	97	168
309.fsa	309	174	214	135	211	169	100	199	269	92	116	203	287	184	423	106	97	168
310.fsa	310	169	250	135	211	169	100	199	269	92	116	203	287	184	420	108	99	172
311.fsa	311	174	214	153	221	174	105	191	281		113	211	288	177	423	106	97	168
312.fsa	312	169	250	135	221	174	105	191	281	101	113	211	288	177	420	108	99
313.fsa	313	174	214	153	221	174	105	191	281	101	113	211	288	177	423	108	99	172
314.fsa	314	169	250	153	221	174	105	191	281	101	113	211	288	177	420	108	99	172
315.fsa	315	169	214	153	221	174	105	191	281	101	113	211	288	177	420	108	99	172
316.fsa	316	174	214	153	221	174	105	199	269	92	116	203	287	184	423	106	97	168
317.fsa	317	169	250	135	211	169	100	199	269	92	116	203	287		423	106	97	168
318.fsa	318	174	214	153	221	174	105	191	281	101	113	211	288	177	423	108	99	172
319.fsa	319	174	214	153	221	174	105	191	281	101	113	211	288	177	420	108	99	168
320.fsa	320	169	250		221	174	105	191	281		113	211	288		420	108	99	172
321.fsa	321	174	250	135	211	169	100	199	269	92	116	203	287	184	423	106	97	168
322.fsa	322	169	250	153	221	174	105	191	281	101	113	211	288	177	420	106	97	168
323.fsa	323	169	250	135	211	169	100	199	269	92	116	203	287	184	420	108	99	172
324.fsa	324	169	250	135	211	169	100	199	269	92	116	203	287	184	423	106	97	168
325.fsa	325	174	214	153	221	174	105	191	281	101	113	211	288	177	420	108	99	172
326.fsa	Cocodrie	174	214	153	221	174	105	191	281	101	113	211	288	177	420	108	99	172
327.fsa	MCR010277	169	250	135	211	169	100	199	269		116	203	287	184	423	106	97	168
Blank.fsa	Blank
