# Supplementary material for: Indica and Japonica Crosses Resulting in Linkage Block and Recombination Suppression on Rice Chromosome 12
Source: PLoS One. 2012 Aug 17;7(8):e43066. doi: 10.1371/journal.pone.0043066 (PMC3422337; doi:10.1371/journal.pone.0043066)
Supplement: Table S8 — Mapping profile for Katy and172 mapping population for JoinMap. (XLS) [file pone.0043066.s008.xls]

## Sheet: Katy_172_Set01 Genotypes Table
Sample File	Sample Name	RM19	RM3246	RM27941	RM1047	RM1337	RM27973	RM7102	RM277		UD2	UD3
1.fsa	1	H	H	C	H		H	H	H
5.fsa	5	A	A	A	A	A	A	A	A
6.fsa	6	H	A	A	A	A	A	A	A
10.fsa	10	H	A	A	A	A	A	A	A
11.fsa	11	A	A	A	A	A	A	A	A
12.fsa	12	B	A	A	A	A	A	A	A
13.fsa	13	A	A	A	A	A	A	A	A
15.fsa	15	H	A	A	A	A	A	A	A
16.fsa	16	H	A	A	A		A	A	A
17.fsa	17	H	A	A	A	A	A	A	A
18.fsa	18	H	A	A	A	A	A	A	A
19.fsa	19	H	H	C	H	H	H	H	H
20.fsa	20	H	H	C	H		H	H	H
21.fsa	21	H	H	C	H	H	H	H	H
24.fsa	24	H	A	A	A	A	A	A	A
25.fsa	25	A	A	A	A	A	A	A	A
26.fsa	26	H	A	A	A	A	A	A	H
27.fsa	27	H	H	C	H		H	H	H
28.fsa	28	A	H	C	H	H		H
29.fsa	29	H	H	C	H		H	H	H
31.fsa	31	B	A	A	A		A	A	A
34.fsa	34	H	H	A	A		A	A	H
35.fsa	35	B	A	A	A		A	A	A
37.fsa	37	A	A	A			A		A
38.fsa	38	H	A	A	A	A	A	A	A
39.fsa	39	H	A	A	A	A	A	A	A
40.fsa	40	A	A	A	A	A	A	A	A
41.fsa	41	H	A	A	A		A	A	H
42.fsa	42	A	H	A	A	A	A	A	A
45.fsa	45	H	H	C	H		H	H	H
46.fsa	46	B	A	A	A		A	A	A
48.fsa	48	A	A	A	A		A	A	A
49.fsa	49	A	A	A	A		A	A	A
51.fsa	51	H	B	C	B		B	B	H
52.fsa	52	B	A	A	A	A	A	A	A
53.fsa	53	H	H	C			H	H	H
54.fsa	54	H	H	C	H	H	H	H	A
55.fsa	55	H	H	C	H	H	H	H	H
57.fsa	57	H	H	A	A	A	A	A	A
58.fsa	58	H	B	C	B	B	B	B	B
60.fsa	60	A	A	A	A	A	A	A	A
61.fsa	61	B	H	C	H		H	H	H
62.fsa	62	A	A	A	A	A	A	A	A
63.fsa	63	B	H	C	H	H	H	H	H
64.fsa	64	B	B	C	B	B	B	B	B
65.fsa	65	H	H	C	H	H	H	H	H
67.fsa	67	A	A	A	A	A	A	A	A
70.fsa	70	H	A	A	A	A	A	A	H
72.fsa	72	A	H	C	H	H	H	H	H
74.fsa	74	H	A	C	H	H	H	H	H
75.fsa	75	H	H	C			H	H	H
76.fsa	76	H	B	C	H	H	H	H	H
77.fsa	77	H	B	C	B	B	B	B	B
78.fsa	78	B	B	C	B	B	B	B	B
79.fsa	79	H	H	C	H	H	H	H	H
82.fsa	82	H	H	C	H	H	H	H	H
83.fsa	83	H	H	C	H	H	H	H	H
84.fsa	84	A	H	C	H	H	H	H	H
85.fsa	85	H	B	C	B	B	B	B	B
90.fsa	90	H	H	C	H	H	H	H	H
92.fsa	92	H	H	C	H	H	H	H	H
93.fsa	93	B	B	C	B	B	B	B	B
94.fsa	94	H	B	C		B	B	B	B
95.fsa	95	H	A	A	A	A	A	A	H
96.fsa	96	B	H	C	A	A	A	A	A
98.fsa	98	B	B	C	B	B	B	B	H
99.fsa	99	B	B	C	B	B	B	B	B
102.fsa	102	B	B	C	B	B	B	B	H
105.fsa	105	B	B	C	B	B	B	B	B
113.fsa	113	H	B	C	B	B	B	B	B
115.fsa	115	H	B	C	B	B	B	B	H
119.fsa	119	A	H	C	H	H	H	H	H
120.fsa	120	H	B	C	B	B	B	B	B
124.fsa	124	H	H	C	H	H	H	H	H
125.fsa	125	H	H	C	B	B	B	B	B
127.fsa	127	B	H	C	H	H	H	H	H
129.fsa	129	H	B	C	B	B	B	B	B
132.fsa	132	H	B	C	B	B	B	B	B
135.fsa	135	B	H	C	H	H	H	H	H
136.fsa	136	H	H	C	H	H	H	H	H
139.fsa	139	A	B	C	B	B	B	B	B
140.fsa	140	H	B	C	B	B	B	B	A
142.fsa	142	H		C	B	B	B	B	B
143.fsa	143	A	A	C	H	H	H	H	H
147.fsa	147	H	H	C	H	H	H	H	H
148.fsa	148	H	B	C	B	B	B	B	B
149.fsa	149	B	B	C	B	B	B	B	B
151.fsa	151	A	H	C	H	H	H	H	H
152.fsa	152	B	B	C	B	B	B	B	H
156.fsa	156	H	B	C	B	B	B	B	B
163.fsa	163	B	H	C	H	H	H	H	H
165.fsa	165	H	B	C	B	B	B	B	B
166.fsa	166	B	B	C	B	B	B	B	B
