# Supplementary material for: Indica and Japonica Crosses Resulting in Linkage Block and Recombination Suppression on Rice Chromosome 12
Source: PLoS One. 2012 Aug 17;7(8):e43066. doi: 10.1371/journal.pone.0043066 (PMC3422337; doi:10.1371/journal.pone.0043066)
Supplement: Table S9 — SSR marker file for Katy and 172 mapping population. (XLS) [file pone.0043066.s009.xls]

## Sheet: Katy_172_Set01 Genotypes Table
Sample File	Sample Name	RM19	RM3246	RM27941	RM1047	RM1337	RM27973	RM7102	RM277		UD2	UD3
1.fsa	1	225/250	191/195	162	103/109		284/285	177/190	114/118
5.fsa	5	225	195		103	191	284	177	118
6.fsa	6	225/250	195		103	191	284	177	118
10.fsa	10	225/250	195		103	191	284	177	118
11.fsa	11	225	195		103	191	284	177	118
12.fsa	12	250	195		103	191	284	177	118
13.fsa	13	225	195		103	191	284	177	118
15.fsa	15	225/250	195		103	191	284	177	118
16.fsa	16	225/250	195		103		284	177	118
17.fsa	17	225/250	195		103	191	284	177	118
18.fsa	18	225/250	195		103	191	284	177	118
19.fsa	19	225/250	191/195	162	103/109	191/205	284/285	177/190	114/118
20.fsa	20	225/250	191/195	162	103/109		284/285	177/190	114/118
21.fsa	21	225/250	191/195	162	103/109	191/205	284/285	177/190	114/118
24.fsa	24	225/250	195		103	191	284	177	118
25.fsa	25	225	195		103	191	284	177	118
26.fsa	26	225/250	195		103	191	284	177	114/118
27.fsa	27	225/250	191/195	162	103/109		284/285	177/190	114/118
28.fsa	28	225	191/195		103/109	191/205		177/190
29.fsa	29	225/250	191/195	162	103/109		284/285	177/190	114/118
31.fsa	31	250	195		103		284	177	118
34.fsa	34	225/250	191/195		103		284	177	114/118
35.fsa	35	250	195		103		284	177	118
37.fsa	37	225	195				284		118
38.fsa	38	225/250	195		103	191	284	177	118
39.fsa	39	225/250	195		103	191	284	177	118
40.fsa	40	225	195		103	191	284	177	118
41.fsa	41	225/250	195		103		284	177	114/118
42.fsa	42	225	191/195		103	191	284	177	118
45.fsa	45	225/250	191/195	162	103/109		284/285	177/190	114/118
46.fsa	46	250	195		103		284	177	118
48.fsa	48	225	195		103		284	177	118
49.fsa	49	225	195		103		284	177	118
51.fsa	51	225/250	191	162	109		285	190	114/118
52.fsa	52	250	195		103	191	284	177	118
53.fsa	53	225/250	191/195	162			284/285	177/190	114/118
54.fsa	54	225/250	191/195	162	103/109	191/205	284/285	177/190	118
55.fsa	55	225/250	191/195	162	103/109	191/205	284/285	177/190	114/118
57.fsa	57	225/250	191/195		103	191	284	177	118
58.fsa	58	225/250	191	162	109	205	285	190	114
60.fsa	60	225	195		103	191	284	177	118
61.fsa	61	250	191/195	162	103/109		284/285	177/190	114/118
62.fsa	62	225	195		103	191	284	177	118
63.fsa	63	250	191/195	162	103/109	191/205	284/285	177/190	114/118
64.fsa	64	250	191	162	109	205	285	190	114
65.fsa	65	225/250	191/195	162	103/109	191/205	284/285	177/190	114/118
67.fsa	67	225	195		103	191	284	177	118
70.fsa	70	225/250	195		103	191	284	177	114/118
72.fsa	72	225	191/195	162	103/109	191/205	284/285	177/190	114/118
74.fsa	74	225/250	195	162	103/109	191/205	284/285	177/190	114/118
75.fsa	75	225/250	191/195	162			284/285	177/190	114/118
76.fsa	76	225/250	191	162	103/109	191/205	284/285	177/190	114/118
77.fsa	77	225/250	191	162	109	205	285	190	114
78.fsa	78	250	191	162	109	205	285	190	114
79.fsa	79	225/250	191/195	162	103/109	191/205	284/285	177/190	114/118
82.fsa	82	225/250	191/195	162	103/109	191/205	284/285	177/190	114/118
83.fsa	83	225/250	191/195	162	103/109	191/205	284/285	177/190	114/118
84.fsa	84	225	191/195	162	103/109	191/205	284/285	177/190	114/118
85.fsa	85	225/250	191	162	109	205	285	190	114
90.fsa	90	225/250	191/195	162	103/109	191/205	284/285	177/190	114/118
92.fsa	92	225/250	191/195	162	103/109	191/205	284/285	177/190	114/118
93.fsa	93	250	191	162	109	205	285	190	114
94.fsa	94	225/250	191	162		205	285	190	114
95.fsa	95	225/250	195		103	191	284	177	114/118
96.fsa	96	250	191/195	162	103	191	284	177	118
98.fsa	98	250	191	162	109	205	285	190	114/118
99.fsa	99	250	191	162	109	205	285	190	114
102.fsa	102	250	191	162	109	205	285	190	114/118
105.fsa	105	250	191	162	109	205	285	190	114
113.fsa	113	225/250	191	162	109	205	285	190	114
115.fsa	115	225/250	191	162	109	205	285	190	114/118
119.fsa	119	225	191/195	162	103/109	191/205	284/285	177/190	114/118
120.fsa	120	225/250	191	162	109	205	285	190	114
124.fsa	124	225/250	191/195	162	103/109	191/205	284/285	177/190	114/118
125.fsa	125	225/250	191/195	162	109	205	285	190	114
127.fsa	127	250	191/195	162	103/109	191/205	284/285	177/190	114/118
129.fsa	129	225/250	191	162	109	205	285	190	114
132.fsa	132	225/250	191	162	109	205	285	190	114
135.fsa	135	250	191/195	162	103/109	191/205	284/285	177/190	114/118
136.fsa	136	225/250	191/195	162	103/109	191/205	284/285	177/190	114/118
139.fsa	139	225	191	162	109	205	285	190	114
140.fsa	140	225/250	191	162	109	205	285	190	118
142.fsa	142	225/250		162	109	205	285	190	114
143.fsa	143	225	195	162	103/109	191/205	284/285	177/190	114/118
147.fsa	147	225/250	191/195	162	103/109	191/205	284/285	177/190	114/118
148.fsa	148	225/250	191	162	109	205	285	190	114
149.fsa	149	250	191	162	109	205	285	190	114
151.fsa	151	225	191/195	162	103/109	191/205	284/285	177/190	114/118
152.fsa	152	250	191	162	109	205	285	190	114/118
156.fsa	156	225/250	191	162	109	205	285	190	114
163.fsa	163	250	191/195	162	103/109	191/205	284/285	177/190	114/118
165.fsa	165	225/250	191	162	109	205	285	190	114
166.fsa	166	250	191	162	109	205	285	190	114
172.fsa	Parent172	225	195		103	191	284	177	118
Blank.fsa	Blank
Katy.fsa	Katy	250	191	162	109	205	285	190	114
