# Supplementary material for: Indica and Japonica Crosses Resulting in Linkage Block and Recombination Suppression on Rice Chromosome 12
Source: PLoS One. 2012 Aug 17;7(8):e43066. doi: 10.1371/journal.pone.0043066 (PMC3422337; doi:10.1371/journal.pone.0043066)
Supplement: Table S10 — Mapping profile for KZ mapping population for JoinMap. (XLS) [file pone.0043066.s010.xls]

## Sheet: ZKSHA_Set06A Genotypes Table
Sample Name	RM3483	RM19	RM7003	OSM91	Pita	27946	RM1337	27973	7102	RM28048	RM511	RM519	RM463	RM3726	RM3739	RM270	RM1300
1	a	a	b	b	b	b	b	b	b	b	b	b	a	a	a	a	a
2	a	-	a	a	a	a	a	a	a	a	a	a	a	a	a	a	b
3	b	b	b	b	b	b	b	b	b	b	b	b	a	a	a	a	a
4	a	a	a	a	a	a	a	a	a	a	a	b	b	a	a	a	a
7	b	b	b	a	a	a	a	a	a	a	a	a	a	a	a	a	a
8	b	b	b	b	b	-	b	b	b	b	b	a	a	a	a	a	a
11	b	b	a	a	a	a	a	a	a	a	a	a	a	a	a	a	a
12	b	b	b	b	b	b	b	b	b	b	b	b	b	b	a	a	a
13	a	a	a	a	a	a	a	a	a	a	-	b	b	b	a	a	a
14	a	a	a	a	a	a	a	a	a	a	a	a	a	a	a	a	a
15	a	b	a	b	b	b	b	b	b	b	b	b	b	b	b	b	b
16	a	a	a	a	a	a	a	a	a	a	a	a	a	a	a	a	b
17	b	b	b	b	b	b	b	b	b	b	b	b	b	b	b	b	b
18	b	a	a	a	a	a	a	a	a	a	a	a	a	a	a	a	a
19	b	b	b	b	b	b	b	b	b	b	b	b	b	b	b	-	b
20	a	a	a	a	a	a	a	a	a	a	a	a	b	b	b	b	b
21	b	b	b	a	a	a	a	a	a	a	a	a	b	b	b	b	b
22	b	b	b	a	a	a	a	a	a	a	a	a	b	b	b	b	b
23	a	a	a	a	a	a	b	b	b	b	b	b	b	b	b	b	b
25	b	b	b	b	b	b	b	b	b	b	b	b	a	a	a	a	b
26	b	b	b	a	-	a	a	a	a	a	a	a	a	a	a	a	b
27	a	-	b	b	b	b	b	b	b	b	a	a	b	b	b	b	-
28	a	a	a	a	a	a	a	a	a	a	a	a	a	a	a	a	a
30	b	b	b	b	b	b	b	b	b	b	b	b	b	b	b	b	b
31	b	a	a	a	a	a	a	a	a	a	a	a	a	a	a	-	a
32	b	b	a	a	a	a	a	a	a	a	a	a	a	a	a	a	a
33	b	b	b	b	b	b	b	b	b	b	b	b	a	a	a	a	a
35	-	h	b	b	b	b	b	b	b	b	b	b	b	b	b	b	b
36	a	b	a	a	a	a	a	a	a	a	a	a	a	a	a	a	a
37	a	a	a	a	a	a	a	a	a	a	a	a	a	a	a	a	a
38	a	a	a	b	b	-	b	b	b	b	b	a	a	a	a	a	a
39	b	a	a	a	a	a	a	a	a	a	a	a	a	a	a	a	b
41	-	a	a	a	a	a	a	a	a	a	-	-	a	a	a	a	a
42	b	b	b	b	b	b	b	b	b	b	b	b	b	b	b	b	b
43	-	a	b	b	b	b	b	b	b	b	b	b	b	b	b	b	b
44	b	b	b	a	a	a	a	a	a	a	a	a	b	b	a	a	a
45	-	a	a	a	a	a	a	a	a	a	a	a	a	a	a	-	a
46	-	a	a	a	a	a	a	a	a	a	a	a	a	a	b	b	b
47	b	b	b	b	b	b	b	b	b	b	b	b	b	b	b	b	b
48	a	a	a	a	a	a	a	a	a	a	a	b	b	b	b	b	b
49	b	a	b	b	b	b	b	b	b	b	b	b	a	a	a	a	a
50	b	b	b	b	b	b	b	b	b	b	b	b	a	a	a	a	a
54	a	a	a	a	a	a	a	a	a	-	a	a	a	a	a	a	a
55	b	b	b	a	a	a	a	a	a	a	a	b	b	b	b	b	h
57	a	a	a	a	a	a	a	a	a	a	a	a	a	a	a	a	a
58	b	b	a	a	a	a	a	a	a	a	a	a	a	a	a	a	a
59	a	b	a	b	b	b	b	b	b	b	b	b	b	b	b	b	b
60	a	b	a	a	a	a	a	a	a	a	a	a	a	a	a	a	a
61	a	a	b	b	b	b	b	b	b	b	b	b	a	a	a	a	a
62	b	b	b	a	a	a	a	a	a	a	a	b	b	b	b	b	a
63	a	a	a	a	a	a	a	a	a	a	a	a	b	b	b	b	b
64	b	b	b	b	b	b	b	b	b	b	b	b	b	b	b	b	b
65	a	a	a	b	b	b	b	b	b	b	b	b	b	a	a	a	a
66	a	a	b	-	b	-	b	b	b	b	a	a	b	b	b	b	b
67	b	b	b	b	a	a	a	a	a	a	a	a	a	b	b	b	b
68	b	b	b	b	a	a	a	a	a	a	a	a	a	b	b	b	b
69	a	a	a	a	a	a	a	a	a	a	b	b	b	b	b	b	b
71	a	a	a	a	a	a	a	a	a	a	a	a	a	a	a	a	a
72	b	b	a	a	a	a	a	a	a	a	a	a	b	b	a	a	-
73	a	a	a	a	a	a	a	a	a	a	a	a	a	a	a	a	h
74	a	b	b	-	a	-	a	a	a	a	a	b	b	b	a	a	a
77	a	a	a	a	a	a	a	a	a	a	a	a	a	a	a	a	b
82	-	a	a	-	a	-	-	-	a	a	-	a	-	-	b	b	b
83	a	a	a	a	a	a	a	a	a	a	a	a	a	a	a	a	a
84	a	a	b	b	b	b	b	b	b	b	b	b	a	h	h	h	h
86	b	b	b	b	-	b	b	b	b	b	b	b	b	b	a	a	-
89	a	a	b	a	a	a	a	a	a	a	a	a	a	a	a	a	-
90	a	a	b	b	b	b	b	b	b	b	b	b	b	b	a	a	a
91	b	b	b	b	b	b	b	b	b	b	b	b	b	b	b	b	b
92	a	-	a	b	b	b	b	b	b	b	a	a	a	a	a	a	a
93	a	a	a	b	b	b	b	b	b	b	b	a	a	a	a	a	a
94	a	a	b	b	b	b	b	b	b	b	b	b	a	a	a	a	a
97	a	a	b	b	b	b	b	b	b	b	b	b	b	b	b	b	b
98	a	a	b	b	b	b	b	b	b	b	b	b	a	a	a	a	a
99	a	a	b	b	b	b	b	b	b	b	b	b	a	a	a	a	a
103	b	b	a	a	a	a	a	a	a	a	-	b	b	b	a	a	a
104	b	b	b	a	a	a	a	a	a	a	a	a	a	a	b	b	b
105	a	a	a	b	b	b	b	b	b	b	b	b	b	a	b	b	b
106	b	b	a	a	a	a	a	a	a	a	a	a	a	a	a	a	a
109	a	a	a	a	a	a	a	a	a	a	a	a	a	a	a	a	a
110	b	b	b	b	b	b	b	b	b	b	b	b	a	a	a	a	a
111	b	b	b	b	b	b	b	b	b	b	b	b	b	b	b	b	b
112	a	b	b	-	b	-	b	b	b	b	-	b	b	-	b	b	b
113	b	b	b	b	-	b	b	b	b	b	b	b	a	a	a	a	a
114	b	b	a	-	-	-	a	a	a	a	a	a	a	a	a	a	a
115	a	b	b	b	b	b	b	b	b	b	b	b	b	b	a	a	a
116	a	a	a	a	a	a	a	a	a	a	a	a	a	a	a	a	a
117	a	a	a	a	a	a	a	a	a	a	a	a	a	a	b	b	b
