# Supplementary material for: Indica and Japonica Crosses Resulting in Linkage Block and Recombination Suppression on Rice Chromosome 12
Source: PLoS One. 2012 Aug 17;7(8):e43066. doi: 10.1371/journal.pone.0043066 (PMC3422337; doi:10.1371/journal.pone.0043066)
Supplement: Table S11 — SSR marker file for Zhe733 and Katy mapping population. (XLS) [file pone.0043066.s011.xls]

## Sheet: ZKSHA_Set06A Genotypes Table
Sample File	Sample Name		RM3483	RM19	RM7003	OSM91	Pita	27946	RM1337	27973	7102	RM28048	RM511	RM519	RM463	RM3726	RM3739	RM270	RM1300	UD2	UD3
1.fsa	1		182	248	111	269	181	440	205	285	190	91	129	121	196	182	97	106	157
2.fsa	2		182		109	291	182	453	189	290	172	88	123	138	196	182	97	106	168
3.fsa	3		170	251	111	269	181	440	205	285	190	91	129	121	196	182	97	106	157
4.fsa	4		182	248	109	291	182	453	189	290	172	88	123	121	198	182	97	106	157
7.fsa	7		170	251	111	291	182	453	189	290	172	88	123	138	196	182	97	106	157
8.fsa	8		170	251	111	269	181		205	285	190	91	129	138	196	182	97	106	157
11.fsa	11		170	251	109	291	182	453	189	290	172	88	123	138	196	182	97	106	157
12.fsa	12		170	251	111	269	181	440	205	285	190	91	129	121	198	198	97	106	157
13.fsa	13		182	248	109	291	182	453	189	290	172	88		121	198	198	97	106	157
14.fsa	14		182	248	109	291	182	453	189	290	172	88	123	138	196	182	97	106	157
15.fsa	15		182	251	109	269	181	440	205	285	190	91	129	121	198	198	95	104	168
16.fsa	16		182	248	109	291	182	453	189	290	172	88	123	138	196	182	97	106	168
17.fsa	17		170	251	111	269	181	440	205	285	190	91	129	121	198	198	95	104	168
18.fsa	18		170	248	109	291	182	453	189	290	172	88	123	138	196	182	97	106	157
19.fsa	19		170	251	111	269	181	440	205	285	190	91	129	121	198	198	95		168
20.fsa	20		182	248	109	291	182	453	189	290	172	88	123	138	198	198	95	104	168
21.fsa	21		170	251	111	291	182	453	189	290	172	88	123	138	198	198	95	104	168
22.fsa	22		170	251	111	291	182	453	189	290	172	88	123	138	198	198	95	104	168
23.fsa	23		182	248	109	291	182	453	205	285	190	91	129	121	198	198	95	104	168
25.fsa	25		170	251	111	269	181	440	205	285	190	91	129	121	196	182	97	106	168
26.fsa	26		170	251	111	291		453	189	290	172	88	123	138	196	182	97	106	168
27.fsa	27		182		111	269	181	440	205	285	190	91	123	138	198	198	95	104
28.fsa	28		182	248	109	291	182	453	189	290	172	88	123	138	196	182	97	106	157
30.fsa	30		170	251	111	269	181	440	205	285	190	91	129	121	198	198	95	104	168
31.fsa	31	31	170	248	109	291	182	453	189	290	172	88	123	138	196	182	97		157
32.fsa	32	32	170	251	109	291	182	453	189	290	172	88	123	138	196	182	97	106	157
33.fsa	33	33	170	251	111	269	181	440	205	285	190	91	129	121	196	182	97	106	157
35.fsa	35	35		248/251	111	269	181	440	205	285	190	91	129	121	198	198	95	104	168
36.fsa	36	36	182	251	109	291	182	453	189	290	172	88	123	138	196	182	97	106	157
37.fsa	37	37	182	248	109	291	182	453	189	290	172	88	123	138	196	182	97	106	157
38.fsa	38	38	182	248	109	269	181		205	285	190	91	129	138	196	182	97	106	157
39.fsa	39	39	170	248	109	291	182	453	189	290	172	88	123	138	196	182	97	106	168
41.fsa	41	41		248	109	291	182	453	189	290	172	88			196	182	97	106	157
42.fsa	42	42	170	251	111	269	181	440	205	285	190	91	129	121	198	198	95	104	168
43.fsa	43	43		248	111	269	181	440	205	285	190	91	129	121	198	198	95	104	168
44.fsa	44	44	170	251	111	291	182	453	189	290	172	88	123	138	198	198	97	106	157
45.fsa	45	45		248	109	291	182	453	189	290	172	88	123	138	196	182	97		157
46.fsa	46			248	109	291	182	453	189	290	172	88	123	138	196	182	95	104	168
47.fsa	47	47	170	251	111	269	181	440	205	285	190	91	129	121	198	198	95	104	168
48.fsa	48	48	182	248	109	291	182	453	189	290	172	88	123	121	198	198	95	104	168
49.fsa	49	49	170	248	111	269	181	440	205	285	190	91	129	121	196	182	97	106	157
50.fsa	50	50	170	251	111	269	181	440	205	285	190	91	129	121	196	182	97	106	157
54.fsa	54	54	182	248	109	291	182	453	189	290	172		123	138	196	182	97	106	157
55.fsa	55	55	170	251	111	291	182	453	189	290	172	88	123	121	198	198	95	104	157/168
57.fsa	57	57	182	248	109	291	182	453	189	290	172	88	123	138	196	182	97	106	157
58.fsa	58	58	170	251	109	291	182	453	189	290	172	88	123	138	196	182	97	106	157
59.fsa	59	59	182	251	109	269	181	440	205	285	190	91	129	121	198	198	95	104	168
60.fsa	60	60	182	251	109	291	182	453	189	290	172	88	123	138	196	182	97	106	157
61.fsa	61	61	182	248	111	269	181	440	205	285	190	91	129	121	196	182	97	106	157
62.fsa	62	62	170	251	111	291	182	453	189	290	172	88	123	121	198	198	95	104	157
63.fsa	63	63	182	248	109	291	182	453	189	290	172	88	123	138	198	198	95	104	168
64.fsa	64	64	170	251	111	269	181	440	205	285	190	91	129	121	198	198	95	104	168
65.fsa	65	65	182	248	109	269	181	440	205	285	190	91	129	121	198	182	97	106	157
66.fsa	66	66	182	248	111		181		205	285	190	91	123	138	198	198	95	104	168
67.fsa	67	67	170	251	111	269	182	453	189	290	172	88	123	138	196	198	95	104	168
68.fsa	68	68	170	251	111	269	182	453	189	290	172	88	123	138	196	198	95	104	168
69.fsa	69	69	182	248	109	291	182	453	189	290	172	88	129	121	198	198	95	104	168
71.fsa	71	71	182	248	109	291	182	453	189	290	172	88	123	138	196	182	97	106	157
72.fsa	72	72	170	251	109	291	182	453	189	290	172	88	123	138	198	198	97	106
73.fsa	73	73	182	248	109	291	182	453	189	290	172	88	123	138	196	182	97	106	157/168
74.fsa	74	74	182	251	111		182		189	290	172	88	123	121	198	198	97	106	157
77.fsa	77	77	182	248	109	291	182	453	189	290	172	88	123	138	196	182	97	106	168
82.fsa	82	82		248	109		182				172	88		138			95	104	168
83.fsa	83	83	182	248	109	291	182	453	189	290	172	88	123	138	196	182	97	106	157
84.fsa	84	84	182	248	111	269	181	440	205	285	190	91	129	121	196	182/198	95/97	104/106	157/168
86.fsa	86		170	251	111	269		440	205	285	190	91	129	121	198	198	97	106
89.fsa	89	89	182	248	111	291	182	453	189	290	172	88	123	138	196	182	97	106
90.fsa	90	90	182	248	111	269	181	440	205	285	190	91	129	121	198	198	97	106	157
91.fsa	91	91	170	251	111	269	181	440	205	285	190	91	129	121	198	198	95	104	168
92.fsa	92	92	182		109	269	181	440	205	285	190	91	123	138	196	182	97	106	157
93.fsa	93	93	182	248	109	269	181	440	205	285	190	91	129	138	196	182	97	106	157
94.fsa	94	94	182	248	111	269	181	440	205	285	190	91	129	121	196	182	97	106	157
97.fsa	97	97	182	248	111	269	181	440	205	285	190	91	129	121	198	198	95	104	168
98.fsa	98	98	182	248	111	269	181	440	205	285	190	91	129	121	196	182	97	106	157
99.fsa	99	99	182	248	111	269	181	440	205	285	190	91	129	121	196	182	97	106	157
103.fsa	103	103	170	251	109	291	182	453	189	290	172	88		121	198	198	97	106	157
104.fsa	104	104	170	251	111	291	182	453	189	290	172	88	123	138	196	182	95	104	168
105.fsa	105	105	182	248	109	269	181	440	205	285	190	91	129	121	198	182	95	104	168
106.fsa	106	106	170	251	109	291	182	453	189	290	172	88	123	138	196	182	97	106	157
109.fsa	109	109	182	248	109	291	182	453	189	290	172	88	123	138	196	182	97	106	157
110.fsa	110	110	170	251	111	269	181	440	205	285	190	91	129	121	196	182	97	106	157
111.fsa	111	111	170	251	111	269	181	440	205	285	190	91	129	121	198	198	95	104	168
112.fsa	112	112	182	251	111		181		205	285	190	91		121	198		95	104	168
113.fsa	113		170	251	111	269		440	205	285	190	91	129	121	196	182	97	106	157
114.fsa	114		170	251	109				189	290	172	88	123	138	196	182	97	106	157
115.fsa	115	115	182	251	111	269	181	440	205	285	190	91	129	121	198	198	97	106	157
116.fsa	116	116	182	248	109	291	182	453	189	290	172	88	123	138	196	182	97	106	157
117.fsa	117	117	182	248	109	291	182	453	189	290	172	88	123	138	196	182	95	104	168
Blank.fsa	Blank
K2.fsa	Kaybonnetlpa		170	251	111	269	181	440	205	285	190	91	129	121	198	198	95	104	168
Z2.fsa	Zhe733		182	248	109	291	182	453	189	290	172	88	123	138	196	182	97	106	157
